# Supplementary material for: Comparative Analysis of ESBL-Positive Escherichia coli Isolates from Animals and Humans from the UK, The Netherlands and Germany
Source: PLoS One. 2013 Sep 26;8(9):e75392. doi: 10.1371/journal.pone.0075392 (PMC3784421; doi:10.1371/journal.pone.0075392)
Supplement: Table S2 — Genes that show significant differential presence among human isolates from The Netherlands and the UK. (XLS) [file pone.0075392.s002.xls]

## Sheet: genes_specific_human_UK_vs_huma
Table S2. Genes that show significant differential presence among human isolates from The Netherlands and the UK
Gene	The proportion of isolates where the gene is present (The binomial 95% exact confidence interval)
More common among UK isolates	UK	The Netherlands
aac(6’)-Ib	0.651 (0.57-0.72)	0.352 (0.26-0.45)
aadA4	0.526 (0.44-0.60)	0.315 (0.22-0.41)
blaOXA-1 like	0.618 (0.53-0.69)	0.333 (0.24-0.43)
blaOXA-2 like	0.204 (0.14-0.27)	0.065 (0.02-0.12)
catIII	0.178 (0.12-0.24)	0.028 (0.00-0.07)
catB3	0.586 (0.50-0.66)	0.324 (0.23-0.42)
dfrA17	0.539 (0.45-0.62)	0.352 (0.26-0.45)
mphA	0.579 (0.49-0.65)	0.389 (0.29-0.48)
mrx	0.592 (0.51-0.67)	0.389 (0.29-0.48)
rmtA	0.072 (0.03-0.12)	0 (0-0.03)
iha	0.645 (0.56-0.72)	0.315 (0.22-0.41)
sat	0.638 (0.55-0.71)	0.278 (0.19-0.37)
prfB	0.757 (0.68-0.82)	0.454 (0.35-0.55)
nfaE	0.309 (0.23-0.38)	0.148 (0.08-0.22)
cdtB	0.191 (0.13-0.26)	0.065 (0.02-0.12)
toxB	0.382 (0.30-0.46)	0.194 (0.12-0.28)
f17A	0.276 (0.20-0.35)	0.111 (0.05-0.18)
More common among Dutch isolates
sul3	0 (0-0.02)	0.074 (0.03-0.14)
mchF	0.145 (0.09-0.21)	0.333 (0.24-0.43)
iroN	0.138 (0.08-0.20)	0.352 (0.26-0.45)
lpfA	0.033 (0.01-0.07)	0.148 (0.08-0.22)
tir_O157H7	0.066 (0.03-0.11)	0.287 (0.20-0.38)
