# Supplementary material for: Comparative Analysis of ESBL-Positive Escherichia coli Isolates from Animals and Humans from the UK, The Netherlands and Germany
Source: PLoS One. 2013 Sep 26;8(9):e75392. doi: 10.1371/journal.pone.0075392 (PMC3784421; doi:10.1371/journal.pone.0075392)
Supplement: Table S3 — Genes that show significant differential presence among isolates from different countries. (XLS) [file pone.0075392.s003.xls]

## Sheet: Table S3 (2)
Table S3. Genes that show significant differential presence among isolates from different countries
	The proportion of isolates where the gene is present (The binomial 95% exact confidence interval)
	Netherlands	Germany	UK
More common among Dutch isolates
tir_O157H7	0.185 (0.139-0.238)	0.012 (0-0.06)	0.048 (0.02-0.07)
Less common among Dutch isolates
blaOXA-2 like	0.043 (0.022-0.076)	0.21 (0.13-0.31)	0.12 (0.09-0.17)
mphA	0.181 (0.13-0.23)	0.393 (0.28-0.50)	0.351 (0.29-0.40)
mrx	0.181 (0.13-0.23)	0.393 (0.28-0.50)	0.368 (0.31-0.42)
espP	0.008 (0.00-0.02)	0.155 (0.08-0.25)	0.199 (0.15-0.25)
mcmA	0.055 (0.03-0.09)	0.25 (0.16-0.35)	0.213 (0.16-0.26)
toxB	0.138 (0.09-0.18)	0.298 (0.20-0.40)	0.247 (0.19-0.30)
More common among German isolates
blaGIM	0.004 (0-0.02)	0.071 (0.02-0.14)	0 (0-0.013)
qnr	0.016 (0.00-0.04)	0.131 (0.06-0.22)	0.024 (0.01-0.04)
astA	0.193 (0.14-0.24)	0.393 (0.28-0.50)	0.182 (0.14-0.23)
f17A	0.126 (0.08-0.17)	0.345 (0.24-0.45)	0.165 (0.12-0.21)
katP	0.004 (0-0.022)	0.095 (0.04-0.17)	0.014 (0.00-0.035)
Less common among German isolates
catB3	0.142 (0.10-0.19)	0.024 (0.00-0.08)	0.333 (0.27-0.39)
More common among UK isolates
aac(6’)-Ib	0.154 (0.11-0.20)	0.048 (0.01-0.11)	0.388 (0.33-0.44)
aadA4	0.181 (0.13-0.23)	0.071 (0.02-0.14)	0.357 (0.30-0.41)
blaCTXM-9-like	0.055 (0.03-0.09)	0.012 (0-0.06)	0.227 (0.18-0.27)
blaOXA-2 like	0.146 (0.10-0.19)	0.095 (0.04-0.17)	0.388 (0.33-0.44)
catB31	0.142 (0.10-0.19)	0.024 (0.00-0.08)	0.333 (0.27-0.39)
dfrA17	0.201 (0.15-0.25)	0.083 (0.03-0.16)	0.399 (0.34-0.45)
tetB	0.252 (0.2-0.31)	0.214 (0.13-0.31)	0.378 (0.32-0.43)
iha	0.15 (0.10-0.2)	0.131 (0.06-0.22)	0.43 (0.37-0.48)
sat	0.118 (0.08-0.16)	0.06 (0.02-0.13)	0.344 (0.28-0.40)
prfB	0.24 (0.18-0.29)	0.321 (0.22-0.43)	0.526 (0.46-0.58)
nfaE	0.067 (0.03-0.10)	0.036 (0.00-0.10)	0.162 (0.12-0.20)
mchB	0.051 (0.02-0.08)	0.036 (0.00-0.10)	0.168 (0.12-0.21)
mchC	0.047 (0.02-0.08)	0.036 (0.00-0.10)	0.162 (0.12-0.20)
senB	0.035 (0.01-0.06)	0.012 (0-0.06)	0.141 (0.10-0.18)
Less common among UK isolates
aadA1	0.587 (0.52-0.64)	0.56 (0.44-0.66)	0.375 (0.31-0.43)
aadA2	0.276 (0.22-0.33)	0.226 (0.14-0.33)	0.082 (0.05-0.12)
blaCMY-1	0.118 (0.08-0.16)	0.143 (0.07-0.23)	0.007 (0.00-0.025)
blaCMY-2	0.106 (0.07-0.15)	0.143 (0.07-0.23)	0.031 (0.01-0.058)
iroN	0.449 (0.38-0.51)	0.44 (0.33-0.55)	0.241 (0.19-0.29)
cma	0.189 (0.14-0.24)	0.226 (0.14-0.33)	0.1 (0.06-0.14)
eae	0.118 (0.08-0.16)	0.107 (0.05-0.19)	0.024 (0.01-0.04)
espA_O127H7	0.087 (0.05-0.12)	0.06 (0.02-0.13)	0.003 (0-0.01)
Note: isolates from the UK that were positive for blaCMY were exluded from this strudy
